# Supplementary material for: An Update on Secular Trends in Physical Fitness of Children and Adolescents from 1972 to 2015: A Systematic Review
Source: Sports Med. 2020 Nov 7;51(2):303–20. doi: 10.1007/s40279-020-01373-x (PMC7846517; doi:10.1007/s40279-020-01373-x)
Supplement: Supplementary file 2 — Supplementary file2 (XLSX 51 kb) [file 40279_2020_1373_MOESM2_ESM.xlsx]

## Sheet: data
An update on secular trends in physical fitness of children and adolescents from 1972 to 2015: A systematic review
Electronic Supplementary Material Appendix S3. Data from the included studies.
Sports Medicine
Thea Fühner*, Reinhold Kliegl*, Fabian Arntz*, Susi Kriemler', Urs Granacher*
*Division of Training and Movement Sciences, Research Focus Cognition Sciences, University of Potsdam, Am Neuen Palais 10, Building 12, 14469 Potsdam, Germany
'Epidemiology, Biostatistics and Prevention Institute, University of Zurich, Hirschengraben 84, 8001 Zurich, Switzerland
Corresponding author and contact details: Prof. Urs Granacher, PhD; E-mail address: urs.granacher@uni-potsdam.de
Data of included studies
Study	Publication year	Age [years]	Sex	Test	Physical Fitness Component	Time points	Sample Size	Mean	Standard Deviation	Standard Error
Aaberge	2019	15	Boys	Sargent jump and reach test	Power	1988	106	35	7.9
Aaberge	2019	15	Girls	Sargent jump and reach test	Power	1988	81	27.1	6.1
Aaberge	2019	15	Boys	Sargent jump and reach test	Power	2001	99	31.1	8.4
Aaberge	2019	15	Girls	Sargent jump and reach test	Power	2001	91	20.1	5.5
Aaberge	2019	15	Boys	submaximal cycle ergometer	Endurance	1988	104	47.7	8.3
Aaberge	2019	15	Girls	submaximal cycle ergometer	Endurance	1988	83	43.4	8.2
Aaberge	2019	15	Boys	submaximal cycle ergometer	Endurance	2001	99	49	12
Aaberge	2019	15	Girls	submaximal cycle ergometer	Endurance	2001	77	42	11.3
Albrecht	2016	12	Boys	push-ups (counts/40sec)	Strength	2005	466	12.1	3.4
Albrecht	2016	12	Girls	push-ups (counts/40sec)	Strength	2005	411	11.7	3.5
Albrecht	2016	12	Boys	push-ups (counts/40sec)	Strength	2011	359	12.5	4.4
Albrecht	2016	12	Girls	push-ups (counts/40sec)	Strength	2011	356	12.3	3.6
Albrecht	2016	12	Boys	PWC 170 cycle ergometer	Endurance	2005	413	101.5	25.9
Albrecht	2016	12	Girls	PWC 170 cycle ergometer	Endurance	2005	379	89.5	23
Albrecht	2016	12	Boys	PWC 170 cycle ergometer	Endurance	2011	358	103.6	33.3
Albrecht	2016	12	Girls	PWC 170 cycle ergometer	Endurance	2011	352	91.1	27.8
Albrecht	2016	12	Boys	standing broad jump	Power	2005	466	159.5	23
Albrecht	2016	12	Girls	standing broad jump	Power	2005	413	146.6	23.2
Albrecht	2016	12	Boys	standing broad jump	Power	2011	436	155.6	24
Albrecht	2016	12	Girls	standing broad jump	Power	2011	424	145.8	21.3
Costa	2017	10.5	Boys	40 m sprint	Speed	1996	229	7.906	0.650708	0.043
Costa	2017	10.5	Girls	40 m sprint	Speed	1996	237	8.28	0.692766	0.045
Costa	2017	10.5	Boys	40 m sprint	Speed	2001	198	7.854	0.647277	0.046
Costa	2017	10.5	Girls	40 m sprint	Speed	2001	222	8.178	0.700284	0.047
Costa	2017	10.5	Boys	40 m sprint	Speed	2006	151	7.7	0.638987	0.052
Costa	2017	10.5	Girls	40 m sprint	Speed	2006	182	7.934	0.688028	0.051
Costa	2017	10.5	Boys	40 m sprint	Speed	2011	262	7.717	0.63127	0.039
Costa	2017	10.5	Girls	40 m sprint	Speed	2011	259	8.144	0.69202	0.043
Costa	2017	10.5	Boys	sit-ups (maximum repetition)	Strength	1996	229	15.16	4.94841	0.327
Costa	2017	10.5	Girls	sit-ups (maximum repetition)	Strength	1996	237	11.46	5.37279	0.349
Costa	2017	10.5	Boys	sit-ups (maximum repetition)	Strength	2001	198	13.678	5.6285	0.4
Costa	2017	10.5	Girls	sit-ups (maximum repetition)	Strength	2001	222	10.631	5.33408	0.358
Costa	2017	10.5	Boys	sit-ups (maximum repetition)	Strength	2006	151	14.6	5.56656	0.453
Costa	2017	10.5	Girls	sit-ups (maximum repetition)	Strength	2006	182	12.761	5.31535	0.394
Costa	2017	10.5	Boys	sit-ups (maximum repetition)	Strength	2011	262	16.655	5.6005	0.346
Costa	2017	10.5	Girls	sit-ups (maximum repetition)	Strength	2011	259	13.832	5.32694	0.331
Costa	2017	10.5	Boys	standing broad jump	Power	1996	229	138.045	25.3776	1.677
Costa	2017	10.5	Girls	standing broad jump	Power	1996	237	124.51	25.6939	1.669
Costa	2017	10.5	Boys	standing broad jump	Power	2001	198	139.644	25.3282	1.8
Costa	2017	10.5	Girls	standing broad jump	Power	2001	222	128.463	25.5529	1.715
Costa	2017	10.5	Boys	standing broad jump	Power	2006	151	135.284	25.0802	2.041
Costa	2017	10.5	Girls	standing broad jump	Power	2006	182	122.105	25.4435	1.886
Costa	2017	10.5	Boys	standing broad jump	Power	2011	262	141.739	25.267	1.561
Costa	2017	10.5	Girls	standing broad jump	Power	2011	259	127.546	25.5082	1.585
deMoraes	2013	10.5	Boys	submaximal cycle ergometer	Endurance	1979	51	50.06	5.95
deMoraes	2013	10.5	Girls	submaximal cycle ergometer	Endurance	1979	43	36.64	5.97
deMoraes	2013	10.5	Boys	submaximal cycle ergometer	Endurance	1989	110	46.01	9.81
deMoraes	2013	10.5	Girls	submaximal cycle ergometer	Endurance	1989	62	39.81	4.18
deMoraes	2013	10.5	Boys	submaximal cycle ergometer	Endurance	1999	156	47.22	9.38
deMoraes	2013	10.5	Girls	submaximal cycle ergometer	Endurance	1999	92	39.51	5.83
deMoraes	2013	10.5	Boys	submaximal cycle ergometer	Endurance	2009	184	38.98	4.78
deMoraes	2013	10.5	Girls	submaximal cycle ergometer	Endurance	2009	91	27.15	4.61
Dollmann	1999	10	Boys	1600 m run	Endurance	1985	482	506.8	90.6
Dollmann	1999	11	Boys	1600 m run	Endurance	1985	483	502.1	96.1
Dollmann	1999	10	Girls	1600 m run	Endurance	1985	466	601.6	99.5
Dollmann	1999	11	Girls	1600 m run	Endurance	1985	467	589.2	110
Dollmann	1999	10	Boys	1600 m run	Endurance	1997	301	554.8	105.4
Dollmann	1999	11	Boys	1600 m run	Endurance	1997	381	544.2	108
Dollmann	1999	10	Girls	1600 m run	Endurance	1997	277	645.7	107.5
Dollmann	1999	11	Girls	1600 m run	Endurance	1997	287	627.5	109.2
Dollmann	1999	10	Boys	50 m sprint	Speed	1985	492	9.05	0.73
Dollmann	1999	11	Boys	50 m sprint	Speed	1985	488	8.92	0.8
Dollmann	1999	10	Girls	50 m sprint	Speed	1985	479	9.45	0.75
Dollmann	1999	11	Girls	50 m sprint	Speed	1985	480	9.18	0.75
Dollmann	1999	10	Boys	50 m sprint	Speed	1997	338	9.3	0.8
Dollmann	1999	11	Boys	50 m sprint	Speed	1997	433	9.03	0.77
Dollmann	1999	10	Girls	50 m sprint	Speed	1997	307	9.61	0.83
Dollmann	1999	11	Girls	50 m sprint	Speed	1997	326	9.29	0.8
Dollmann	1999	10	Boys	standing broad jump	Power	1985	499	142	19
Dollmann	1999	11	Boys	standing broad jump	Power	1985	499	148	20
Dollmann	1999	10	Girls	standing broad jump	Power	1985	493	133	19
Dollmann	1999	11	Girls	standing broad jump	Power	1985	488	140	20
Dollmann	1999	10	Boys	standing broad jump	Power	1997	343	144	19
Dollmann	1999	11	Boys	standing broad jump	Power	1997	440	150	21
Dollmann	1999	10	Girls	standing broad jump	Power	1997	321	133	20
Dollmann	1999	11	Girls	standing broad jump	Power	1997	340	141	19
Hardy	2018	12	Boys	standing broad jump	Power	1985	164	153.7	26.8931	2.1
Hardy	2018	9	Boys	standing broad jump	Power	1985	151	129.7	30.7205	2.5
Hardy	2018	11	Boys	standing broad jump	Power	1985	181	144.4	33.6341	2.5
Hardy	2018	13	Boys	standing broad jump	Power	1985	156	171.6	37.47	3
Hardy	2018	15	Boys	standing broad jump	Power	1985	146	192.1	36.2491	3
Hardy	2018	14	Boys	standing broad jump	Power	1985	161	185.1	40.6034	3.2
Hardy	2018	10	Boys	standing broad jump	Power	1985	182	141.4	44.5194	3.3
Hardy	2018	9	Girls	standing broad jump	Power	1985	166	126.4	29.6334	2.3
Hardy	2018	14	Girls	standing broad jump	Power	1985	137	150.6	26.9208	2.3
Hardy	2018	15	Girls	standing broad jump	Power	1985	137	154.5	32.7732	2.8
Hardy	2018	10	Girls	standing broad jump	Power	1985	186	130.9	40.9145	3
Hardy	2018	11	Girls	standing broad jump	Power	1985	169	139.1	39	3
Hardy	2018	12	Girls	standing broad jump	Power	1985	169	142.8	41.6	3.2
Hardy	2018	13	Girls	standing broad jump	Power	1985	142	146.8	39.324	3.3
Hardy	2018	9	Boys	standing broad jump	Power	2015	496	125.1	42.315	1.9
Hardy	2018	11	Boys	standing broad jump	Power	2015	520	140.3	50.1677	2.2
Hardy	2018	13	Boys	standing broad jump	Power	2015	472	164.9	54.3139	2.5
Hardy	2018	12	Boys	standing broad jump	Power	2015	109	153.8	30.2769	2.9
Hardy	2018	15	Boys	standing broad jump	Power	2015	436	180.9	64.7299	3.1
Hardy	2018	14	Boys	standing broad jump	Power	2015	140	174.3	42.5958	3.6
Hardy	2018	10	Boys	standing broad jump	Power	2015	158	134.6	50.2792	4
Hardy	2018	9	Girls	standing broad jump	Power	2015	546	118.9	32.7133	1.4
Hardy	2018	15	Girls	standing broad jump	Power	2015	379	143.2	35.0423	1.8
Hardy	2018	11	Girls	standing broad jump	Power	2015	508	129	47.3316	2.1
Hardy	2018	13	Girls	standing broad jump	Power	2015	498	138.4	46.8634	2.1
Hardy	2018	10	Girls	standing broad jump	Power	2015	149	122.7	29.2957	2.4
Hardy	2018	12	Girls	standing broad jump	Power	2015	168	137.7	32.4037	2.5
Hardy	2018	14	Girls	standing broad jump	Power	2015	124	139	41.2015	3.7
Krombholz	2011	6.75	Boys	standing broad jump	Power	1977	205	118.4	17.7
Krombholz	2011	6.25	Boys	standing broad jump	Power	1977	104	113.7	18.6
Krombholz	2011	6.25	Girls	standing broad jump	Power	1977	115	111.9	18.3
Krombholz	2011	6.75	Girls	standing broad jump	Power	1977	220	117	18.6
Krombholz	2011	6.25	Boys	standing broad jump	Power	2000	148	109.8	17.9
Krombholz	2011	6.75	Boys	standing broad jump	Power	2000	82	116.6	19.5
Krombholz	2011	6.75	Girls	standing broad jump	Power	2000	80	107.4	14.8
Krombholz	2011	6.25	Girls	standing broad jump	Power	2000	121	101.1	15.9
Matton	2007	15	Boys	10 x 5 m shuttle run	Speed	1972	2050	21.58	1.45
Matton	2007	16	Boys	10 x 5 m shuttle run	Speed	1972	1757	21.41	1.45
Matton	2007	14	Boys	10 x 5 m shuttle run	Speed	1972	2137	21.94	1.55
Matton	2007	17	Boys	10 x 5 m shuttle run	Speed	1972	1437	21.16	1.55
Matton	2007	13	Boys	10 x 5 m shuttle run	Speed	1972	2153	22.69	1.58
Matton	2007	12	Boys	10 x 5 m shuttle run	Speed	1972	1606	23.01	1.65
Matton	2007	13	Girls	10 x 5 m shuttle run	Speed	1980	802	21.94	1.3
Matton	2007	17	Girls	10 x 5 m shuttle run	Speed	1980	667	21.51	1.34
Matton	2007	16	Girls	10 x 5 m shuttle run	Speed	1980	736	21.66	1.35
Matton	2007	14	Girls	10 x 5 m shuttle run	Speed	1980	806	21.85	1.4
Matton	2007	15	Girls	10 x 5 m shuttle run	Speed	1980	644	21.74	1.41
Matton	2007	12	Girls	10 x 5 m shuttle run	Speed	1980	702	22.31	1.5
Matton	2007	17	Boys	10 x 5 m shuttle run	Speed	2005	195	20.82	1.33
Matton	2007	15	Boys	10 x 5 m shuttle run	Speed	2005	295	21.1	1.45
Matton	2007	14	Boys	10 x 5 m shuttle run	Speed	2005	275	21.65	1.52
Matton	2007	16	Boys	10 x 5 m shuttle run	Speed	2005	223	21.12	1.59
Matton	2007	13	Boys	10 x 5 m shuttle run	Speed	2005	268	21.95	1.64
Matton	2007	12	Boys	10 x 5 m shuttle run	Speed	2005	161	22.77	1.81
Matton	2007	15	Girls	10 x 5 m shuttle run	Speed	2005	349	22.9	1.56
Matton	2007	14	Girls	10 x 5 m shuttle run	Speed	2005	293	22.86	1.61
Matton	2007	12	Girls	10 x 5 m shuttle run	Speed	2005	196	23.37	1.8
Matton	2007	13	Girls	10 x 5 m shuttle run	Speed	2005	342	22.93	1.86
Matton	2007	17	Girls	10 x 5 m shuttle run	Speed	2005	260	23.02	1.87
Matton	2007	16	Girls	10 x 5 m shuttle run	Speed	2005	310	23.27	2
Matton	2007	13	Boys	bent arm hang	Strength	1972	2153	19.95	13.69
Matton	2007	12	Boys	bent arm hang	Strength	1972	1606	19.49	14.03
Matton	2007	14	Boys	bent arm hang	Strength	1972	2137	23.12	14.83
Matton	2007	15	Boys	bent arm hang	Strength	1972	2050	27.61	15.72
Matton	2007	17	Boys	bent arm hang	Strength	1972	1437	33.1	16.72
Matton	2007	16	Boys	bent arm hang	Strength	1972	1757	32.38	16.89
Matton	2007	13	Girls	bent arm hang	Strength	1980	802	10.52	9.3
Matton	2007	12	Girls	bent arm hang	Strength	1980	702	10.31	10.3
Matton	2007	15	Girls	bent arm hang	Strength	1980	644	11.65	10.56
Matton	2007	14	Girls	bent arm hang	Strength	1980	806	11.37	10.85
Matton	2007	17	Girls	bent arm hang	Strength	1980	667	14.65	11.77
Matton	2007	16	Girls	bent arm hang	Strength	1980	736	13.9	12.38
Matton	2007	12	Boys	bent arm hang	Strength	2005	161	13.06	11.84
Matton	2007	13	Boys	bent arm hang	Strength	2005	268	16.64	13.49
Matton	2007	14	Boys	bent arm hang	Strength	2005	275	20.35	15.15
Matton	2007	15	Boys	bent arm hang	Strength	2005	295	26.11	16.22
Matton	2007	17	Boys	bent arm hang	Strength	2005	195	32.64	16.37
Matton	2007	16	Boys	bent arm hang	Strength	2005	223	31.15	17.09
Matton	2007	12	Girls	bent arm hang	Strength	2005	196	6.78	6.26
Matton	2007	17	Girls	bent arm hang	Strength	2005	260	8.82	9.28
Matton	2007	13	Girls	bent arm hang	Strength	2005	342	9.38	9.3
Matton	2007	14	Girls	bent arm hang	Strength	2005	293	9.83	9.67
Matton	2007	16	Girls	bent arm hang	Strength	2005	310	9.28	9.69
Matton	2007	15	Girls	bent arm hang	Strength	2005	349	9.24	9.8
McAnally	2018	15	Boys	submaximal cycle ergometer	Endurance	1987	436	49.2	5.7
McAnally	2018	15	Girls	submaximal cycle ergometer	Endurance	1987	403	44.1	4.5
McAnally	2018	15	Boys	submaximal cycle ergometer	Endurance	2011	176	41.4	12.7
McAnally	2018	15	Girls	submaximal cycle ergometer	Endurance	2011	157	32.3	9.2
Meszaros	1999	10	Boys	1200 m run	Endurance	1975	188	367.2	53.21
Meszaros	1999	11	Boys	1200 m run	Endurance	1975	191	357.01	48.51
Meszaros	1999	12	Boys	1200 m run	Endurance	1975	180	345.2	44.69
Meszaros	1999	13	Boys	1200 m run	Endurance	1975	180	330.29	37.75
Meszaros	1999	10	Boys	1200 m run	Endurance	2000	160	398.08	51.52
Meszaros	1999	11	Boys	1200 m run	Endurance	2000	165	371.08	54.37
Meszaros	1999	12	Boys	1200 m run	Endurance	2000	166	372.69	49.29
Meszaros	1999	13	Boys	1200 m run	Endurance	2000	169	354.46	48.41
Meszaros	1999	10	Boys	30 m sprint	Speed	1975	188	5.89	0.44
Meszaros	1999	11	Boys	30 m sprint	Speed	1975	191	5.74	0.41
Meszaros	1999	12	Boys	30 m sprint	Speed	1975	180	5.64	0.4
Meszaros	1999	13	Boys	30 m sprint	Speed	1975	180	5.42	0.37
Meszaros	1999	10	Boys	30 m sprint	Speed	2000	160	5.99	0.76
Meszaros	1999	11	Boys	30 m sprint	Speed	2000	165	5.79	0.75
Meszaros	1999	12	Boys	30 m sprint	Speed	2000	166	5.67	0.83
Meszaros	1999	13	Boys	30 m sprint	Speed	2000	169	5.5	0.59
Palomäki	2015	15.5	Boys	20 m shuttle run	Endurance	2003	1116	1087	466
Palomäki	2015	15.5	Girls	20 m shuttle run	Endurance	2003	1142	693	323
Palomäki	2015	15.5	Boys	20 m shuttle run	Endurance	2010	661	1073	484
Palomäki	2015	15.5	Girls	20 m shuttle run	Endurance	2010	640	707	328
Pampakas	2008	10	Boys	Cooper Test (12 min)	Endurance	1989	142	2093	227
Pampakas	2008	9	Boys	Cooper Test (12 min)	Endurance	1989	142	1997	244
Pampakas	2008	10.5	Boys	Cooper Test (12 min)	Endurance	1989	142	2178	246
Pampakas	2008	7.5	Boys	Cooper Test (12 min)	Endurance	1989	142	1856	261
Pampakas	2008	9.5	Boys	Cooper Test (12 min)	Endurance	1989	142	2053	268
Pampakas	2008	8.5	Boys	Cooper Test (12 min)	Endurance	1989	142	1983	273
Pampakas	2008	7	Boys	Cooper Test (12 min)	Endurance	1989	142	1758	279
Pampakas	2008	8	Boys	Cooper Test (12 min)	Endurance	1989	142	1850	289
Pampakas	2008	7	Boys	Cooper Test (12 min)	Endurance	2004	142	1575	329
Pampakas	2008	7.5	Boys	Cooper Test (12 min)	Endurance	2004	142	1708	349
Pampakas	2008	8	Boys	Cooper Test (12 min)	Endurance	2004	142	1745	368
Pampakas	2008	10.5	Boys	Cooper Test (12 min)	Endurance	2004	142	2079	398
Pampakas	2008	8.5	Boys	Cooper Test (12 min)	Endurance	2004	142	1889	406
Pampakas	2008	9	Boys	Cooper Test (12 min)	Endurance	2004	142	1910	410
Pampakas	2008	9.5	Boys	Cooper Test (12 min)	Endurance	2004	142	1953	427
Pampakas	2008	10	Boys	Cooper Test (12 min)	Endurance	2004	142	2001	432
Reed	2006	10	Boys	20 m shuttle run	Endurance	1981	404	51.2	3.9
Reed	2006	11	Boys	20 m shuttle run	Endurance	1981	386	49.6	3.9
Reed	2006	9	Boys	20 m shuttle run	Endurance	1981	322	50.4	4.4
Reed	2006	10	Girls	20 m shuttle run	Endurance	1981	335	46.5	3.2
Reed	2006	9	Girls	20 m shuttle run	Endurance	1981	322	48.2	3.4
Reed	2006	11	Girls	20 m shuttle run	Endurance	1981	382	47.1	3.5
Reed	2006	9	Boys	20 m shuttle run	Endurance	2004	17	43.8	3.1
Reed	2006	10	Boys	20 m shuttle run	Endurance	2004	58	43.5	3.5
Reed	2006	11	Boys	20 m shuttle run	Endurance	2004	127	43.1	4.6
Reed	2006	9	Girls	20 m shuttle run	Endurance	2004	16	44.4	2.4
Reed	2006	10	Girls	20 m shuttle run	Endurance	2004	58	43.2	3.2
Reed	2006	11	Girls	20 m shuttle run	Endurance	2004	125	42	3.9
Reiff	1986	10	Boys	50 m sprint	Speed	1975	210	8.4	1.44914	0.1
Reiff	1986	11	Boys	50 m sprint	Speed	1975	447	8.11	1.26854	0.06
Reiff	1986	12	Boys	50 m sprint	Speed	1975	511	7.9	1.58237	0.07
Reiff	1986	13	Boys	50 m sprint	Speed	1975	534	7.61	1.61759	0.07
Reiff	1986	14	Boys	50 m sprint	Speed	1975	544	7.3	1.63267	0.07
Reiff	1986	15	Boys	50 m sprint	Speed	1975	531	6.93	1.15217	0.05
Reiff	1986	16	Boys	50 m sprint	Speed	1975	531	6.77	1.15217	0.05
Reiff	1986	17	Boys	50 m sprint	Speed	1975	525	6.74	1.6039	0.07
Reiff	1986	10	Girls	50 m sprint	Speed	1975	239	8.66	1.39137	0.09
Reiff	1986	11	Girls	50 m sprint	Speed	1975	450	8.39	1.06066	0.05
Reiff	1986	12	Girls	50 m sprint	Speed	1975	504	8.08	0.224499	0.01
Reiff	1986	13	Girls	50 m sprint	Speed	1975	504	8.08	0.224499	0.01
Reiff	1986	14	Girls	50 m sprint	Speed	1975	499	7.87	1.3403	0.06
Reiff	1986	15	Girls	50 m sprint	Speed	1975	513	7.9	1.35897	0.06
Reiff	1986	16	Girls	50 m sprint	Speed	1975	382	7.9	1.17269	0.06
Reiff	1986	17	Girls	50 m sprint	Speed	1975	390	7.9	0.197484	0.01
Reiff	1986	10	Boys	50 m sprint	Speed	1985	416	8.57	2.03961	0.1
Reiff	1986	11	Boys	50 m sprint	Speed	1985	580	8.34	2.16749	0.09
Reiff	1986	12	Boys	50 m sprint	Speed	1985	581	7.84	1.68728	0.07
Reiff	1986	13	Boys	50 m sprint	Speed	1985	608	7.53	1.72604	0.07
Reiff	1986	14	Boys	50 m sprint	Speed	1985	703	7.23	1.85599	0.07
Reiff	1986	15	Boys	50 m sprint	Speed	1985	622	6.95	1.4964	0.06
Reiff	1986	16	Boys	50 m sprint	Speed	1985	498	6.77	1.56211	0.07
Reiff	1986	17	Boys	50 m sprint	Speed	1985	548	6.71	1.40456	0.06
Reiff	1986	10	Girls	50 m sprint	Speed	1985	439	8.93	2.09523	0.1
Reiff	1986	11	Girls	50 m sprint	Speed	1985	594	8.61	2.19349	0.09
Reiff	1986	12	Girls	50 m sprint	Speed	1985	614	8.08	1.98232	0.08
Reiff	1986	13	Girls	50 m sprint	Speed	1985	614	8.08	1.98232	0.08
Reiff	1986	14	Girls	50 m sprint	Speed	1985	756	8.06	1.92468	0.07
Reiff	1986	15	Girls	50 m sprint	Speed	1985	666	8.04	1.80649	0.07
Reiff	1986	16	Girls	50 m sprint	Speed	1985	419	8.14	2.04695	0.1
Reiff	1986	17	Girls	50 m sprint	Speed	1985	344	8.21	2.0402	0.11
Reiff	1986	10	Girls	bent arm hang	Strength	1975	243	12.69	20.5768	1.32
Reiff	1986	11	Girls	bent arm hang	Strength	1975	451	13.04	25.2717	1.19
Reiff	1986	12	Girls	bent arm hang	Strength	1975	521	11.93	2.5108	0.11
Reiff	1986	13	Girls	bent arm hang	Strength	1975	513	11.18	26.9529	1.19
Reiff	1986	14	Girls	bent arm hang	Strength	1975	502	12.97	21.2851	0.95
Reiff	1986	15	Girls	bent arm hang	Strength	1975	505	12.57	28.9891	1.29
Reiff	1986	16	Girls	bent arm hang	Strength	1975	408	10.19	15.9572	0.79
Reiff	1986	17	Girls	bent arm hang	Strength	1975	408	11.61	21.8149	1.08
Reiff	1986	10	Girls	bent arm hang	Strength	1985	404	12.48	33.3656	1.66
Reiff	1986	11	Girls	bent arm hang	Strength	1985	556	10.88	29.9462	1.27
Reiff	1986	12	Girls	bent arm hang	Strength	1985	505	10.96	26.9666	1.2
Reiff	1986	13	Girls	bent arm hang	Strength	1985	627	11.04	23.5376	0.94
Reiff	1986	14	Girls	bent arm hang	Strength	1985	691	12.83	28.9156	1.1
Reiff	1986	15	Girls	bent arm hang	Strength	1985	602	13.3	33.3685	1.36
Reiff	1986	16	Girls	bent arm hang	Strength	1985	410	12.37	30.5752	1.51
Reiff	1986	17	Girls	bent arm hang	Strength	1985	313	12.09	29.0146	1.64
Reiff	1986	10	Boys	pull-ups (maximum repetition)	Strength	1975	209	2.31	4.33705	0.3
Reiff	1986	11	Boys	pull-ups (maximum repetition)	Strength	1975	455	2.62	3.41292	0.16
Reiff	1986	12	Boys	pull-ups (maximum repetition)	Strength	1975	504	2.8	5.61249	0.25
Reiff	1986	13	Boys	pull-ups (maximum repetition)	Strength	1975	530	3.57	6.21587	0.27
Reiff	1986	14	Boys	pull-ups (maximum repetition)	Strength	1975	543	4.95	6.29164	0.27
Reiff	1986	15	Boys	pull-ups (maximum repetition)	Strength	1975	533	6.48	11.7743	0.51
Reiff	1986	16	Boys	pull-ups (maximum repetition)	Strength	1975	422	7.09	5.34109	0.26
Reiff	1986	17	Boys	pull-ups (maximum repetition)	Strength	1975	524	7.21	10.301	0.45
Reiff	1986	10	Boys	pull-ups (maximum repetition)	Strength	1985	427	2.8	6.40583	0.31
Reiff	1986	11	Boys	pull-ups (maximum repetition)	Strength	1985	594	2.82	7.31163	0.3
Reiff	1986	12	Boys	pull-ups (maximum repetition)	Strength	1985	577	3.19	6.96604	0.29
Reiff	1986	13	Boys	pull-ups (maximum repetition)	Strength	1985	605	3.82	7.62499	0.31
Reiff	1986	14	Boys	pull-ups (maximum repetition)	Strength	1985	725	5.29	8.88552	0.33
Reiff	1986	15	Boys	pull-ups (maximum repetition)	Strength	1985	643	6.42	8.87511	0.35
Reiff	1986	16	Boys	pull-ups (maximum repetition)	Strength	1985	535	7.18	8.78943	0.38
Reiff	1986	17	Boys	pull-ups (maximum repetition)	Strength	1985	575	8.34	9.83145	0.41
Reiff	1986	10	Boys	standing broad jump	Power	1975	196	150.1	17.08	1.22
Reiff	1986	11	Boys	standing broad jump	Power	1975	443	157.2	31.9923	1.52
Reiff	1986	12	Boys	standing broad jump	Power	1975	507	164.8	33.0995	1.47
Reiff	1986	13	Boys	standing broad jump	Power	1975	521	174.3	38.3467	1.68
Reiff	1986	14	Boys	standing broad jump	Power	1975	543	185.88	52.1973	2.24
Reiff	1986	15	Boys	standing broad jump	Power	1975	532	200.5	48.4368	2.1
Reiff	1986	16	Boys	standing broad jump	Power	1975	428	210.9	53.1686	2.57
Reiff	1986	17	Boys	standing broad jump	Power	1975	534	215.6	64.7036	2.8
Reiff	1986	10	Girls	standing broad jump	Power	1975	231	142.1	41.3404	2.72
Reiff	1986	11	Girls	standing broad jump	Power	1975	439	148.1	36.2475	1.73
Reiff	1986	12	Girls	standing broad jump	Power	1975	520	153.3	46.2911	2.03
Reiff	1986	13	Girls	standing broad jump	Power	1975	508	160.05	40.5699	1.8
Reiff	1986	14	Girls	standing broad jump	Power	1975	512	163.1	41.4082	1.83
Reiff	1986	15	Girls	standing broad jump	Power	1975	521	163.5	38.3467	1.68
Reiff	1986	16	Girls	standing broad jump	Power	1975	413	160.35	4.06448	0.2
Reiff	1986	17	Girls	standing broad jump	Power	1975	414	166.1	48.6293	2.39
Reiff	1986	10	Boys	standing broad jump	Power	1985	416	150.4	47.7268	2.34
Reiff	1986	11	Boys	standing broad jump	Power	1985	541	159.9	49.5425	2.13
Reiff	1986	12	Boys	standing broad jump	Power	1985	531	166.4	50.2347	2.18
Reiff	1986	13	Boys	standing broad jump	Power	1985	585	180.24	53.4528	2.21
Reiff	1986	14	Boys	standing broad jump	Power	1985	646	193.85	58.7122	2.31
Reiff	1986	15	Boys	standing broad jump	Power	1985	592	205	54.9882	2.26
Reiff	1986	16	Boys	standing broad jump	Power	1985	530	212.83	56.6335	2.46
Reiff	1986	17	Boys	standing broad jump	Power	1985	482	221.3	55.1058	2.51
Reiff	1986	10	Girls	standing broad jump	Power	1985	424	137.7	44.4771	2.16
Reiff	1986	11	Girls	standing broad jump	Power	1985	559	146.1	45.6313	1.93
Reiff	1986	12	Girls	standing broad jump	Power	1985	509	154.5	49.183	2.18
Reiff	1986	13	Girls	standing broad jump	Power	1985	620	158.75	50.0486	2.01
Reiff	1986	14	Girls	standing broad jump	Power	1985	667	161.87	53.7188	2.08
Reiff	1986	15	Girls	standing broad jump	Power	1985	584	161.65	52.1988	2.16
Reiff	1986	16	Girls	standing broad jump	Power	1985	415	162.1	52.3549	2.57
Reiff	1986	17	Girls	standing broad jump	Power	1985	311	163.58	55.5509	3.15
Runhaar	2010	10	Boys	10 x 5 m shuttle run	Speed	1980	436	18.7	1
Runhaar	2010	11	Boys	10 x 5 m shuttle run	Speed	1980	440	18.4	1
Runhaar	2010	9	Boys	10 x 5 m shuttle run	Speed	1980	332	19.2	1.1
Runhaar	2010	12	Boys	10 x 5 m shuttle run	Speed	1980	78	18.4	1.3
Runhaar	2010	12	Girls	10 x 5 m shuttle run	Speed	1980	44	19	0.9
Runhaar	2010	11	Girls	10 x 5 m shuttle run	Speed	1980	407	19	1
Runhaar	2010	9	Girls	10 x 5 m shuttle run	Speed	1980	414	19.9	1.1
Runhaar	2010	10	Girls	10 x 5 m shuttle run	Speed	1980	449	19.6	1.2
Runhaar	2010	10	Boys	10 x 5 m shuttle run	Speed	2006	361	19.7	1.5
Runhaar	2010	12	Boys	10 x 5 m shuttle run	Speed	2006	151	19.2	1.5
Runhaar	2010	11	Boys	10 x 5 m shuttle run	Speed	2006	442	19.4	1.6
Runhaar	2010	9	Boys	10 x 5 m shuttle run	Speed	2006	50	20.2	1.9
Runhaar	2010	10	Girls	10 x 5 m shuttle run	Speed	2006	366	20.1	1.5
Runhaar	2010	11	Girls	10 x 5 m shuttle run	Speed	2006	503	19.8	1.5
Runhaar	2010	12	Girls	10 x 5 m shuttle run	Speed	2006	108	19.8	1.6
Runhaar	2010	9	Girls	10 x 5 m shuttle run	Speed	2006	52	20.9	1.8
Runhaar	2010	10	Boys	leg lift test	Strength	1980	421	14.1	2.1
Runhaar	2010	9	Boys	leg lift test	Strength	1980	332	14.2	2.3
Runhaar	2010	11	Boys	leg lift test	Strength	1980	425	14.1	2.3
Runhaar	2010	12	Boys	leg lift test	Strength	1980	78	14.7	2.8
Runhaar	2010	12	Girls	leg lift test	Strength	1980	41	14.3	1.7
Runhaar	2010	9	Girls	leg lift test	Strength	1980	409	13.8	2.1
Runhaar	2010	11	Girls	leg lift test	Strength	1980	402	13.7	2.1
Runhaar	2010	10	Girls	leg lift test	Strength	1980	437	13.9	2.3
Runhaar	2010	9	Boys	leg lift test	Strength	2006	49	18	5.6
Runhaar	2010	10	Boys	leg lift test	Strength	2006	356	17.9	6.4
Runhaar	2010	11	Boys	leg lift test	Strength	2006	433	18.4	6.7
Runhaar	2010	12	Boys	leg lift test	Strength	2006	145	18.2	7.1
Runhaar	2010	10	Girls	leg lift test	Strength	2006	365	17.3	4.9
Runhaar	2010	9	Girls	leg lift test	Strength	2006	50	17.8	6.2
Runhaar	2010	12	Girls	leg lift test	Strength	2006	104	18.4	6.6
Runhaar	2010	11	Girls	leg lift test	Strength	2006	504	18	6.9
Runhaar	2010	9	Boys	Sargent jump and reach test	Power	1980	332	30.9	4.6
Runhaar	2010	11	Boys	Sargent jump and reach test	Power	1980	437	34.2	4.8
Runhaar	2010	12	Boys	Sargent jump and reach test	Power	1980	77	35.7	4.8
Runhaar	2010	10	Boys	Sargent jump and reach test	Power	1980	436	32.7	5.2
Runhaar	2010	9	Girls	Sargent jump and reach test	Power	1980	413	30.6	4.6
Runhaar	2010	12	Girls	Sargent jump and reach test	Power	1980	44	34.8	4.6
Runhaar	2010	10	Girls	Sargent jump and reach test	Power	1980	448	31.5	4.7
Runhaar	2010	11	Girls	Sargent jump and reach test	Power	1980	406	33.6	4.7
Runhaar	2010	10	Boys	Sargent jump and reach test	Power	2006	358	36.8	5.7
Runhaar	2010	9	Boys	Sargent jump and reach test	Power	2006	50	34.2	6.3
Runhaar	2010	12	Boys	Sargent jump and reach test	Power	2006	152	39.7	6.5
Runhaar	2010	11	Boys	Sargent jump and reach test	Power	2006	444	38.7	6.6
Runhaar	2010	10	Girls	Sargent jump and reach test	Power	2006	369	35.8	6.3
Runhaar	2010	11	Girls	Sargent jump and reach test	Power	2006	505	37.2	6.3
Runhaar	2010	12	Girls	Sargent jump and reach test	Power	2006	108	37.4	6.4
Runhaar	2010	9	Girls	Sargent jump and reach test	Power	2006	52	34.9	7.1
Sandercock	2015	10.5	Boys	20 m shuttle run	Endurance	1998	158	11.6	0.9
Sandercock	2015	10.5	Girls	20 m shuttle run	Endurance	1998	158	11	0.7
Sandercock	2015	10.5	Boys	20 m shuttle run	Endurance	2008	145	10.8	1.2
Sandercock	2015	10.5	Girls	20 m shuttle run	Endurance	2008	157	10.2	0.9
Sandercock	2015	10.5	Boys	20 m shuttle run	Endurance	2014	157	9.9	1.1
Sandercock	2015	10.5	Girls	20 m shuttle run	Endurance	2014	150	9.8	0.8
Sedlak	2015	6	Boys	standing broad jump	Power	1977	156	102.8	66
Sedlak	2015	6	Girls	standing broad jump	Power	1977	178	97.2	75
Sedlak	2015	6	Boys	standing broad jump	Power	2012	133	96.1	24
Sedlak	2015	6	Girls	standing broad jump	Power	2012	137	94.9	24.1
Spengler	2017	6.5	Boys	20 m sprint	Speed	2006	274	4.81204	0.374901
Spengler	2017	6.5	Girls	20 m sprint	Speed	2006	264	5.01635	0.437811
Spengler	2017	6.5	Boys	20 m sprint	Speed	2007	270	4.95189	0.406876
Spengler	2017	6.5	Girls	20 m sprint	Speed	2007	259	5.16324	0.411868
Spengler	2017	6.5	Boys	20 m sprint	Speed	2008	282	4.80071	0.362191
Spengler	2017	6.5	Girls	20 m sprint	Speed	2008	270	4.93556	0.365209
Spengler	2017	6.5	Boys	20 m sprint	Speed	2009	259	4.48385	0.309266
Spengler	2017	6.5	Girls	20 m sprint	Speed	2009	239	4.69706	0.3434
Spengler	2017	6.5	Boys	20 m sprint	Speed	2010	251	4.68406	0.420743
Spengler	2017	6.5	Girls	20 m sprint	Speed	2010	241	4.81042	0.466734
Spengler	2017	6.5	Boys	20 m sprint	Speed	2011	251	4.68964	0.342421
Spengler	2017	6.5	Girls	20 m sprint	Speed	2011	241	4.83029	0.410938
Spengler	2017	6.5	Boys	20 m sprint	Speed	2012	232	4.67273	0.392751
Spengler	2017	6.5	Girls	20 m sprint	Speed	2012	262	4.82433	0.41519
Spengler	2017	6.5	Boys	20 m sprint	Speed	2013	241	4.51079	0.387147
Spengler	2017	6.5	Girls	20 m sprint	Speed	2013	250	4.63213	0.400015
Spengler	2017	6.5	Boys	20 m sprint	Speed	2014	256	4.89341	0.38137
Spengler	2017	6.5	Girls	20 m sprint	Speed	2014	218	4.98565	0.357156
Spengler	2017	6.5	Boys	20 m sprint	Speed	2015	221	4.72222	0.375242
Spengler	2017	6.5	Girls	20 m sprint	Speed	2015	220	4.92922	0.401676
Spengler	2017	6.5	Boys	6 min run	Endurance	2006	274	997.949	123.327
Spengler	2017	6.5	Girls	6 min run	Endurance	2006	264	935.199	115.999
Spengler	2017	6.5	Boys	6 min run	Endurance	2007	270	1053.59	124.961
Spengler	2017	6.5	Girls	6 min run	Endurance	2007	259	961.349	120.883
Spengler	2017	6.5	Boys	6 min run	Endurance	2008	282	1028.17	134.419
Spengler	2017	6.5	Girls	6 min run	Endurance	2008	270	981.609	115.138
Spengler	2017	6.5	Boys	6 min run	Endurance	2009	259	1023.92	126.513
Spengler	2017	6.5	Girls	6 min run	Endurance	2009	239	956.498	116.811
Spengler	2017	6.5	Boys	6 min run	Endurance	2010	251	1047.96	126.947
Spengler	2017	6.5	Girls	6 min run	Endurance	2010	241	981.762	125.582
Spengler	2017	6.5	Boys	6 min run	Endurance	2011	251	1028.32	122.544
Spengler	2017	6.5	Girls	6 min run	Endurance	2011	241	977.672	117.411
Spengler	2017	6.5	Boys	6 min run	Endurance	2012	232	1052.49	124.016
Spengler	2017	6.5	Girls	6 min run	Endurance	2012	262	981	122.368
Spengler	2017	6.5	Boys	6 min run	Endurance	2013	241	969.812	153.161
Spengler	2017	6.5	Girls	6 min run	Endurance	2013	250	933.846	114.902
Spengler	2017	6.5	Boys	6 min run	Endurance	2014	256	1010.07	143.351
Spengler	2017	6.5	Girls	6 min run	Endurance	2014	218	974.838	108.591
Spengler	2017	6.5	Boys	6 min run	Endurance	2015	221	1015.57	118.555
Spengler	2017	6.5	Girls	6 min run	Endurance	2015	220	958.864	102.828
Spengler	2017	6.5	Boys	push-ups (counts/40sec)	Strength	2006	274	11.5876	3.79048
Spengler	2017	6.5	Girls	push-ups (counts/40sec)	Strength	2006	264	11.4583	3.69232
Spengler	2017	6.5	Boys	push-ups (counts/40sec)	Strength	2007	270	14.8269	3.60674
Spengler	2017	6.5	Girls	push-ups (counts/40sec)	Strength	2007	259	14.9516	3.64043
Spengler	2017	6.5	Boys	push-ups (counts/40sec)	Strength	2008	282	13.9181	3.69996
Spengler	2017	6.5	Girls	push-ups (counts/40sec)	Strength	2008	270	14.0743	3.27617
Spengler	2017	6.5	Boys	push-ups (counts/40sec)	Strength	2009	259	12.7954	3.84897
Spengler	2017	6.5	Girls	push-ups (counts/40sec)	Strength	2009	239	13.5063	3.41931
Spengler	2017	6.5	Boys	push-ups (counts/40sec)	Strength	2010	251	13.9157	3.9407
Spengler	2017	6.5	Girls	push-ups (counts/40sec)	Strength	2010	241	12.9121	3.62018
Spengler	2017	6.5	Boys	push-ups (counts/40sec)	Strength	2011	251	13.498	3.34341
Spengler	2017	6.5	Girls	push-ups (counts/40sec)	Strength	2011	241	12.7573	3.45677
Spengler	2017	6.5	Boys	push-ups (counts/40sec)	Strength	2012	232	11.6277	3.54719
Spengler	2017	6.5	Girls	push-ups (counts/40sec)	Strength	2012	262	11.9885	3.55847
Spengler	2017	6.5	Boys	push-ups (counts/40sec)	Strength	2013	241	13.0581	3.84122
Spengler	2017	6.5	Girls	push-ups (counts/40sec)	Strength	2013	250	13.272	3.49842
Spengler	2017	6.5	Boys	push-ups (counts/40sec)	Strength	2014	256	13.8721	3.89091
Spengler	2017	6.5	Girls	push-ups (counts/40sec)	Strength	2014	218	14.4398	3.34471
Spengler	2017	6.5	Boys	push-ups (counts/40sec)	Strength	2015	221	13.2837	4.11953
Spengler	2017	6.5	Girls	push-ups (counts/40sec)	Strength	2015	220	12.7097	4.01888
Sziva	2009	9	Boys	Cooper Test (12 min)	Endurance	1979	155	1942	312
Sziva	2009	7	Boys	Cooper Test (12 min)	Endurance	1979	155	1675	321
Sziva	2009	7.5	Boys	Cooper Test (12 min)	Endurance	1979	155	1752	324
Sziva	2009	8	Boys	Cooper Test (12 min)	Endurance	1979	155	1818	325
Sziva	2009	8.5	Boys	Cooper Test (12 min)	Endurance	1979	155	1906	332
Sziva	2009	10	Boys	Cooper Test (12 min)	Endurance	1979	155	2043	336
Sziva	2009	10.5	Boys	Cooper Test (12 min)	Endurance	1979	155	2099	356
Sziva	2009	11	Boys	Cooper Test (12 min)	Endurance	1979	155	2141	361
Sziva	2009	9.5	Boys	Cooper Test (12 min)	Endurance	1979	155	1983	385
Sziva	2009	7	Boys	Cooper Test (12 min)	Endurance	2004	155	1875	162
Sziva	2009	7.5	Boys	Cooper Test (12 min)	Endurance	2004	155	1975	165
Sziva	2009	8.5	Boys	Cooper Test (12 min)	Endurance	2004	155	2131	165
Sziva	2009	8	Boys	Cooper Test (12 min)	Endurance	2004	155	2061	166
Sziva	2009	9	Boys	Cooper Test (12 min)	Endurance	2004	155	2197	170
Sziva	2009	9.5	Boys	Cooper Test (12 min)	Endurance	2004	155	2255	174
Sziva	2009	10	Boys	Cooper Test (12 min)	Endurance	2004	155	2303	195
Sziva	2009	10.5	Boys	Cooper Test (12 min)	Endurance	2004	155	2368	207
Sziva	2009	11	Boys	Cooper Test (12 min)	Endurance	2004	155	2412	210
Venckunas	2017	18	Boys	10 x 5 m shuttle run	Speed	1992	60	19.6	1.1
Venckunas	2017	15	Boys	10 x 5 m shuttle run	Speed	1992	380	20.5	1.3
Venckunas	2017	17	Boys	10 x 5 m shuttle run	Speed	1992	227	19.9	1.3
Venckunas	2017	14	Boys	10 x 5 m shuttle run	Speed	1992	531	20.8	1.4
Venckunas	2017	16	Boys	10 x 5 m shuttle run	Speed	1992	298	20.4	1.4
Venckunas	2017	13	Boys	10 x 5 m shuttle run	Speed	1992	580	21.1	1.5
Venckunas	2017	11	Boys	10 x 5 m shuttle run	Speed	1992	473	22.2	1.6
Venckunas	2017	12	Boys	10 x 5 m shuttle run	Speed	1992	544	21.6	1.6
Venckunas	2017	13	Girls	10 x 5 m shuttle run	Speed	1992	524	22.1	1.4
Venckunas	2017	11	Girls	10 x 5 m shuttle run	Speed	1992	479	22.7	1.5
Venckunas	2017	12	Girls	10 x 5 m shuttle run	Speed	1992	528	22.1	1.5
Venckunas	2017	14	Girls	10 x 5 m shuttle run	Speed	1992	580	21.9	1.5
Venckunas	2017	16	Girls	10 x 5 m shuttle run	Speed	1992	430	21.7	1.5
Venckunas	2017	17	Girls	10 x 5 m shuttle run	Speed	1992	388	21.7	1.5
Venckunas	2017	15	Girls	10 x 5 m shuttle run	Speed	1992	423	21.8	1.6
Venckunas	2017	18	Girls	10 x 5 m shuttle run	Speed	1992	111	21.4	1.6
Venckunas	2017	18	Boys	10 x 5 m shuttle run	Speed	2002	214	18.9	1.5
Venckunas	2017	16	Boys	10 x 5 m shuttle run	Speed	2002	298	19.3	1.6
Venckunas	2017	17	Boys	10 x 5 m shuttle run	Speed	2002	211	19.1	1.6
Venckunas	2017	13	Boys	10 x 5 m shuttle run	Speed	2002	355	20.6	1.7
Venckunas	2017	14	Boys	10 x 5 m shuttle run	Speed	2002	360	20.1	1.7
Venckunas	2017	15	Boys	10 x 5 m shuttle run	Speed	2002	363	19.8	1.7
Venckunas	2017	11	Boys	10 x 5 m shuttle run	Speed	2002	391	21.8	1.8
Venckunas	2017	12	Boys	10 x 5 m shuttle run	Speed	2002	420	21.2	1.8
Venckunas	2017	18	Girls	10 x 5 m shuttle run	Speed	2002	225	21.6	1.5
Venckunas	2017	14	Girls	10 x 5 m shuttle run	Speed	2002	410	22.2	1.6
Venckunas	2017	12	Girls	10 x 5 m shuttle run	Speed	2002	405	22.5	1.7
Venckunas	2017	13	Girls	10 x 5 m shuttle run	Speed	2002	364	22.3	1.7
Venckunas	2017	15	Girls	10 x 5 m shuttle run	Speed	2002	360	22	1.7
Venckunas	2017	16	Girls	10 x 5 m shuttle run	Speed	2002	290	21.9	1.7
Venckunas	2017	17	Girls	10 x 5 m shuttle run	Speed	2002	255	21.5	1.7
Venckunas	2017	11	Girls	10 x 5 m shuttle run	Speed	2002	366	23.2	2
Venckunas	2017	11	Boys	10 x 5 m shuttle run	Speed	2012	180	21	2.1
Venckunas	2017	15	Boys	10 x 5 m shuttle run	Speed	2012	415	19.8	2.2
Venckunas	2017	18	Boys	10 x 5 m shuttle run	Speed	2012	289	19.6	2.2
Venckunas	2017	14	Boys	10 x 5 m shuttle run	Speed	2012	358	20.4	2.3
Venckunas	2017	16	Boys	10 x 5 m shuttle run	Speed	2012	405	19.4	2.3
Venckunas	2017	17	Boys	10 x 5 m shuttle run	Speed	2012	373	19.4	2.3
Venckunas	2017	12	Boys	10 x 5 m shuttle run	Speed	2012	310	21	2.4
Venckunas	2017	13	Boys	10 x 5 m shuttle run	Speed	2012	440	20.8	2.4
Venckunas	2017	15	Girls	10 x 5 m shuttle run	Speed	2012	382	21.9	2.1
Venckunas	2017	18	Girls	10 x 5 m shuttle run	Speed	2012	246	21.7	2.1
Venckunas	2017	11	Girls	10 x 5 m shuttle run	Speed	2012	165	22	2.2
Venckunas	2017	16	Girls	10 x 5 m shuttle run	Speed	2012	342	21.8	2.2
Venckunas	2017	12	Girls	10 x 5 m shuttle run	Speed	2012	300	21.9	2.3
Venckunas	2017	14	Girls	10 x 5 m shuttle run	Speed	2012	334	21.8	2.3
Venckunas	2017	17	Girls	10 x 5 m shuttle run	Speed	2012	330	21.9	2.3
Venckunas	2017	13	Girls	10 x 5 m shuttle run	Speed	2012	348	21.6	2.4
Venckunas	2017	16	Boys	20 m shuttle run	Endurance	1992	242	9.1	1.5
Venckunas	2017	11	Boys	20 m shuttle run	Endurance	1992	443	6.8	1.7
Venckunas	2017	12	Boys	20 m shuttle run	Endurance	1992	483	7.5	1.7
Venckunas	2017	13	Boys	20 m shuttle run	Endurance	1992	508	7.8	1.7
Venckunas	2017	14	Boys	20 m shuttle run	Endurance	1992	468	8.6	1.7
Venckunas	2017	15	Boys	20 m shuttle run	Endurance	1992	333	9.1	1.7
Venckunas	2017	17	Boys	20 m shuttle run	Endurance	1992	193	9.4	1.7
Venckunas	2017	18	Boys	20 m shuttle run	Endurance	1992	58	9.5	2
Venckunas	2017	12	Girls	20 m shuttle run	Endurance	1992	472	5.9	1.5
Venckunas	2017	15	Girls	20 m shuttle run	Endurance	1992	319	6	1.5
Venckunas	2017	18	Girls	20 m shuttle run	Endurance	1992	86	5.7	1.5
Venckunas	2017	13	Girls	20 m shuttle run	Endurance	1992	489	5.9	1.6
Venckunas	2017	14	Girls	20 m shuttle run	Endurance	1992	476	5.9	1.6
Venckunas	2017	16	Girls	20 m shuttle run	Endurance	1992	356	5.8	1.6
Venckunas	2017	17	Girls	20 m shuttle run	Endurance	1992	299	5.8	1.6
Venckunas	2017	11	Girls	20 m shuttle run	Endurance	1992	432	5.8	1.7
Venckunas	2017	11	Boys	20 m shuttle run	Endurance	2002	386	4.9	1.7
Venckunas	2017	12	Boys	20 m shuttle run	Endurance	2002	419	5.5	1.7
Venckunas	2017	14	Boys	20 m shuttle run	Endurance	2002	351	6.3	1.8
Venckunas	2017	13	Boys	20 m shuttle run	Endurance	2002	345	6.2	2
Venckunas	2017	17	Boys	20 m shuttle run	Endurance	2002	208	7.3	2
Venckunas	2017	18	Boys	20 m shuttle run	Endurance	2002	210	7.3	2
Venckunas	2017	15	Boys	20 m shuttle run	Endurance	2002	348	6.7	2.1
Venckunas	2017	16	Boys	20 m shuttle run	Endurance	2002	288	7.2	2.2
Venckunas	2017	16	Girls	20 m shuttle run	Endurance	2002	273	4.1	1.3
Venckunas	2017	11	Girls	20 m shuttle run	Endurance	2002	357	3.6	1.4
Venckunas	2017	12	Girls	20 m shuttle run	Endurance	2002	401	4	1.4
Venckunas	2017	13	Girls	20 m shuttle run	Endurance	2002	340	4.4	1.4
Venckunas	2017	14	Girls	20 m shuttle run	Endurance	2002	387	4.1	1.4
Venckunas	2017	15	Girls	20 m shuttle run	Endurance	2002	357	4	1.4
Venckunas	2017	18	Girls	20 m shuttle run	Endurance	2002	195	4.1	1.4
Venckunas	2017	17	Girls	20 m shuttle run	Endurance	2002	243	4.4	1.5
Venckunas	2017	11	Boys	20 m shuttle run	Endurance	2012	185	4	1.9
Venckunas	2017	12	Boys	20 m shuttle run	Endurance	2012	262	4	1.9
Venckunas	2017	13	Boys	20 m shuttle run	Endurance	2012	405	4.8	1.9
Venckunas	2017	14	Boys	20 m shuttle run	Endurance	2012	335	4.8	1.9
Venckunas	2017	15	Boys	20 m shuttle run	Endurance	2012	393	5.8	2.1
Venckunas	2017	18	Boys	20 m shuttle run	Endurance	2012	286	6.3	2.1
Venckunas	2017	17	Boys	20 m shuttle run	Endurance	2012	359	6.5	2.4
Venckunas	2017	16	Boys	20 m shuttle run	Endurance	2012	392	6.3	2.5
Venckunas	2017	16	Girls	20 m shuttle run	Endurance	2012	358	3.9	1.4
Venckunas	2017	11	Girls	20 m shuttle run	Endurance	2012	154	3.1	1.5
Venckunas	2017	15	Girls	20 m shuttle run	Endurance	2012	369	3.8	1.5
Venckunas	2017	17	Girls	20 m shuttle run	Endurance	2012	303	3.6	1.5
Venckunas	2017	18	Girls	20 m shuttle run	Endurance	2012	241	3.6	1.5
Venckunas	2017	14	Girls	20 m shuttle run	Endurance	2012	323	3.7	1.7
Venckunas	2017	12	Girls	20 m shuttle run	Endurance	2012	291	3.4	1.8
Venckunas	2017	13	Girls	20 m shuttle run	Endurance	2012	309	3.6	1.8
Venckunas	2017	18	Boys	sit-ups (counts/30 sec)	Strength	1992	64	28.2	3.3
Venckunas	2017	17	Boys	sit-ups (counts/30 sec)	Strength	1992	240	28	3.4
Venckunas	2017	11	Boys	sit-ups (counts/30 sec)	Strength	1992	478	23.6	3.5
Venckunas	2017	15	Boys	sit-ups (counts/30 sec)	Strength	1992	396	27.5	3.5
Venckunas	2017	16	Boys	sit-ups (counts/30 sec)	Strength	1992	304	27.5	3.5
Venckunas	2017	14	Boys	sit-ups (counts/30 sec)	Strength	1992	547	26.9	3.8
Venckunas	2017	12	Boys	sit-ups (counts/30 sec)	Strength	1992	547	24.2	3.9
Venckunas	2017	13	Boys	sit-ups (counts/30 sec)	Strength	1992	595	25.5	3.9
Venckunas	2017	17	Girls	sit-ups (counts/30 sec)	Strength	1992	398	24.2	3.4
Venckunas	2017	13	Girls	sit-ups (counts/30 sec)	Strength	1992	535	22.4	3.5
Venckunas	2017	16	Girls	sit-ups (counts/30 sec)	Strength	1992	445	23.7	3.5
Venckunas	2017	18	Girls	sit-ups (counts/30 sec)	Strength	1992	114	24.6	3.6
Venckunas	2017	11	Girls	sit-ups (counts/30 sec)	Strength	1992	486	21.9	3.7
Venckunas	2017	12	Girls	sit-ups (counts/30 sec)	Strength	1992	547	22	3.8
Venckunas	2017	14	Girls	sit-ups (counts/30 sec)	Strength	1992	595	23.3	3.8
Venckunas	2017	15	Girls	sit-ups (counts/30 sec)	Strength	1992	427	23.2	4
Venckunas	2017	12	Boys	sit-ups (counts/30 sec)	Strength	2002	426	25.5	3.9
Venckunas	2017	16	Boys	sit-ups (counts/30 sec)	Strength	2002	298	28.4	3.9
Venckunas	2017	18	Boys	sit-ups (counts/30 sec)	Strength	2002	217	28.4	3.9
Venckunas	2017	14	Boys	sit-ups (counts/30 sec)	Strength	2002	362	26.9	4.2
Venckunas	2017	15	Boys	sit-ups (counts/30 sec)	Strength	2002	360	27.9	4.3
Venckunas	2017	17	Boys	sit-ups (counts/30 sec)	Strength	2002	214	28.8	4.3
Venckunas	2017	11	Boys	sit-ups (counts/30 sec)	Strength	2002	392	24.1	4.5
Venckunas	2017	13	Boys	sit-ups (counts/30 sec)	Strength	2002	356	26.5	4.5
Venckunas	2017	15	Girls	sit-ups (counts/30 sec)	Strength	2002	359	24.4	3.8
Venckunas	2017	11	Girls	sit-ups (counts/30 sec)	Strength	2002	366	21.6	4
Venckunas	2017	16	Girls	sit-ups (counts/30 sec)	Strength	2002	291	24.4	4
Venckunas	2017	17	Girls	sit-ups (counts/30 sec)	Strength	2002	255	25.3	4
Venckunas	2017	12	Girls	sit-ups (counts/30 sec)	Strength	2002	403	23.1	4.1
Venckunas	2017	14	Girls	sit-ups (counts/30 sec)	Strength	2002	407	24.1	4.2
Venckunas	2017	18	Girls	sit-ups (counts/30 sec)	Strength	2002	225	26.3	4.2
Venckunas	2017	13	Girls	sit-ups (counts/30 sec)	Strength	2002	357	23.7	4.4
Venckunas	2017	15	Boys	sit-ups (counts/30 sec)	Strength	2012	419	26.8	4.5
Venckunas	2017	18	Boys	sit-ups (counts/30 sec)	Strength	2012	307	29.2	4.5
Venckunas	2017	11	Boys	sit-ups (counts/30 sec)	Strength	2012	188	23.7	4.7
Venckunas	2017	12	Boys	sit-ups (counts/30 sec)	Strength	2012	333	23.2	4.8
Venckunas	2017	16	Boys	sit-ups (counts/30 sec)	Strength	2012	411	28.1	4.8
Venckunas	2017	14	Boys	sit-ups (counts/30 sec)	Strength	2012	361	26	5
Venckunas	2017	13	Boys	sit-ups (counts/30 sec)	Strength	2012	441	24.9	5.3
Venckunas	2017	17	Boys	sit-ups (counts/30 sec)	Strength	2012	386	28.8	5.3
Venckunas	2017	11	Girls	sit-ups (counts/30 sec)	Strength	2012	173	22.8	4.3
Venckunas	2017	12	Girls	sit-ups (counts/30 sec)	Strength	2012	297	22.7	4.3
Venckunas	2017	17	Girls	sit-ups (counts/30 sec)	Strength	2012	342	25.3	4.3
Venckunas	2017	18	Girls	sit-ups (counts/30 sec)	Strength	2012	250	25.8	4.3
Venckunas	2017	16	Girls	sit-ups (counts/30 sec)	Strength	2012	372	24.5	4.4
Venckunas	2017	15	Girls	sit-ups (counts/30 sec)	Strength	2012	376	24.2	4.5
Venckunas	2017	13	Girls	sit-ups (counts/30 sec)	Strength	2012	333	22.5	5.1
Venckunas	2017	14	Girls	sit-ups (counts/30 sec)	Strength	2012	336	23.9	5.2
Venckunas	2017	11	Boys	standing broad jump	Power	1992	484	165.3	15.8
Venckunas	2017	18	Boys	standing broad jump	Power	1992	63	228.1	17
Venckunas	2017	12	Boys	standing broad jump	Power	1992	553	174.8	17.3
Venckunas	2017	17	Boys	standing broad jump	Power	1992	244	227.6	17.5
Venckunas	2017	13	Boys	standing broad jump	Power	1992	598	185.8	19.1
Venckunas	2017	14	Boys	standing broad jump	Power	1992	556	199.8	19.1
Venckunas	2017	16	Boys	standing broad jump	Power	1992	312	221.9	19.2
Venckunas	2017	15	Boys	standing broad jump	Power	1992	398	212.1	20.8
Venckunas	2017	16	Girls	standing broad jump	Power	1992	443	175.9	16.1
Venckunas	2017	13	Girls	standing broad jump	Power	1992	543	166.8	16.4
Venckunas	2017	11	Girls	standing broad jump	Power	1992	489	157.6	16.6
Venckunas	2017	15	Girls	standing broad jump	Power	1992	433	173.3	16.9
Venckunas	2017	18	Girls	standing broad jump	Power	1992	113	181.4	16.9
Venckunas	2017	12	Girls	standing broad jump	Power	1992	555	163.7	17.2
Venckunas	2017	14	Girls	standing broad jump	Power	1992	597	172.7	17.8
Venckunas	2017	17	Girls	standing broad jump	Power	1992	400	178.9	18.3
Venckunas	2017	11	Boys	standing broad jump	Power	2002	391	161.1	19.6
Venckunas	2017	18	Boys	standing broad jump	Power	2002	214	233.2	19.7
Venckunas	2017	12	Boys	standing broad jump	Power	2002	425	171.9	20.3
Venckunas	2017	13	Boys	standing broad jump	Power	2002	354	185.6	22.4
Venckunas	2017	16	Boys	standing broad jump	Power	2002	293	221.4	22.5
Venckunas	2017	15	Boys	standing broad jump	Power	2002	364	209.6	23.3
Venckunas	2017	17	Boys	standing broad jump	Power	2002	212	228.7	23.6
Venckunas	2017	14	Boys	standing broad jump	Power	2002	357	200.1	24.6
Venckunas	2017	11	Girls	standing broad jump	Power	2002	365	144.6	18.5
Venckunas	2017	18	Girls	standing broad jump	Power	2002	217	169.9	18.5
Venckunas	2017	16	Girls	standing broad jump	Power	2002	286	166.1	18.8
Venckunas	2017	15	Girls	standing broad jump	Power	2002	351	165	19.8
Venckunas	2017	13	Girls	standing broad jump	Power	2002	355	159.5	19.9
Venckunas	2017	12	Girls	standing broad jump	Power	2002	404	154.4	20.1
Venckunas	2017	14	Girls	standing broad jump	Power	2002	399	162.6	20.3
Venckunas	2017	17	Girls	standing broad jump	Power	2002	251	170.6	20.4
Venckunas	2017	12	Boys	standing broad jump	Power	2012	339	162.7	22.2
Venckunas	2017	11	Boys	standing broad jump	Power	2012	187	160.4	24.4
Venckunas	2017	15	Boys	standing broad jump	Power	2012	419	206.2	26.1
Venckunas	2017	13	Boys	standing broad jump	Power	2012	443	177.8	26.2
Venckunas	2017	14	Boys	standing broad jump	Power	2012	363	192.6	26.9
Venckunas	2017	16	Boys	standing broad jump	Power	2012	405	214.3	30.1
Venckunas	2017	17	Boys	standing broad jump	Power	2012	388	221.6	30.4
Venckunas	2017	18	Boys	standing broad jump	Power	2012	302	223.5	32.6
Venckunas	2017	12	Girls	standing broad jump	Power	2012	304	151.8	19.8
Venckunas	2017	11	Girls	standing broad jump	Power	2012	174	147.8	20
Venckunas	2017	17	Girls	standing broad jump	Power	2012	337	166.2	20
Venckunas	2017	13	Girls	standing broad jump	Power	2012	355	156	20.8
Venckunas	2017	14	Girls	standing broad jump	Power	2012	339	161.1	22.2
Venckunas	2017	18	Girls	standing broad jump	Power	2012	230	168.6	22.8
Venckunas	2017	16	Girls	standing broad jump	Power	2012	373	163.5	22.9
Venckunas	2017	15	Girls	standing broad jump	Power	2012	387	166.4	24.3
Wedderkopp	2004	9	Boys	maximal cycle ergometer	Endurance	1986	699	49	6
Wedderkopp	2004	9	Girls	maximal cycle ergometer	Endurance	1986	670	43	6
Wedderkopp	2004	9	Boys	maximal cycle ergometer	Endurance	1998	279	47	8
Wedderkopp	2004	9	Girls	maximal cycle ergometer	Endurance	1998	310	42	7
Westerstahl	2003	16	Boys	9 min run	Endurance	1974	198	2088	291
Westerstahl	2003	16	Girls	9 min run	Endurance	1974	185	1627	207
Westerstahl	2003	16	Boys	9 min run	Endurance	1995	215	2022	298
Westerstahl	2003	16	Girls	9 min run	Endurance	1995	194	1570	241
Westerstahl	2003	16	Boys	Sargent jump and reach test	Power	1974	199	42	6
Westerstahl	2003	16	Girls	Sargent jump and reach test	Power	1974	191	33	6
Westerstahl	2003	16	Boys	Sargent jump and reach test	Power	1995	230	45	8
Westerstahl	2003	16	Girls	Sargent jump and reach test	Power	1995	218	32	6
Westerstahl	2003	16	Boys	sit-ups (number at a rate of 25 lifts per minute)	Strength	1974	196	49	28
Westerstahl	2003	16	Girls	sit-ups (number at a rate of 25 lifts per minute)	Strength	1974	190	26	16
Westerstahl	2003	16	Boys	sit-ups (number at a rate of 25 lifts per minute)	Strength	1995	222	28	14
Westerstahl	2003	16	Girls	sit-ups (number at a rate of 25 lifts per minute)	Strength	1995	209	15	12
